# Supplementary material for: ONECUT2 overexpression promotes RAS-driven lung adenocarcinoma progression
Source: Sci Rep. 2019 Dec 27;9:20021. doi: 10.1038/s41598-019-56277-2 (PMC6934839; doi:10.1038/s41598-019-56277-2)
Supplement: Supplementary file 2 — Supplementary Table 1 [file 41598_2019_56277_MOESM2_ESM.xlsx]

## Sheet: ONECUT2 UP
Supplementary Table 1. List of genes upregulated and downregulated by ONECUT2 overexpression (A549-ONECUT2 versus ΔDBD).
Gene Symbol	log2FC(A549-ONECUT2 versus ΔDBD)
GPR50	13.3788
APCS	12.4609
VAT1L	12.1609
SST	11.7245
CHST8	11.2564
CACNA1C	11.1697
DLK1	10.956
ARHGAP36	10.9267
PTGFR	10.6453
ITGA8	10.6422
CRP	10.6114
SOD3	10.5613
RXRG	10.288
SEZ6	10.1008
CER1	9.97923
GABBR2	9.73356
GIMAP4	9.57816
CD69	9.46499
CH25H	9.37988
JPH4	9.32574
STMN2	9.32298
DPF3	9.29131
NEB	9.2584
TRHDE	9.23435
KIF26B	9.18807
LYZ	9.12677
SLC5A7	9.0992
CLSTN2	9.08623
CALCB	9.01958
RPS6KA2	9.00735
TMEM35	8.9226
TSPAN8	8.88447
RIMBP2	8.79492
RAI2	8.79292
NEGR1	8.79159
MYCN	8.77889
UTS2	8.67011
CNTN2	8.62897
CDH11	8.6186
BEND5	8.60189
MYO1G	8.59885
IRF6	8.58706
FLI1	8.48348
LRAT	8.42847
NEFL	8.39498
RGS4	8.3931
IL2RG	8.33673
LGI2	8.33399
UTS2B	8.31651
SLC16A12	8.28375
ACKR3	8.27235
LRFN2	8.24927
POU2F3	8.20796
EMX2OS	8.14682
LOC105375773	8.06986
ACE2	8.00243
TRHDE-AS1	7.97455
PIPOX	7.92234
LILRA3	7.91712
CUX2	7.90117
SLC30A10	7.89126
RBP1	7.86154
NRAP	7.84196
MEDAG	7.82255
KCNQ3	7.82011
UCA1	7.8055
RGS6	7.80286
TBX21	7.78692
MAFA	7.78425
DOK5	7.73525
LILRB2	7.71292
ASIC2	7.70021
CYP19A1	7.69595
CAMK4	7.65482
PTN	7.63492
SIDT1	7.61925
CXCR4	7.61751
GLI3	7.58179
FAM135B	7.55716
CD180	7.55246
GPR50-AS1	7.55246
PDYN	7.543
TACR1	7.51562
C1orf95	7.51424
SERPINA1	7.47961
WNT7A	7.46499
C12orf56	7.39836
EGR2	7.39731
UGT1A4	7.35577
SSTR2	7.30958
HULC	7.24927
CYSLTR1	7.24927
MMP1	7.21988
PDGFRA	7.19882
ALAS2	7.14994
COL14A1	7.13847
LOC100126784	7.08949
ASB5	7.06854
P2RX7	7.06325
PLPPR4	7.0455
CPB2	7.03923
TIMP3	7.02493
MAF	7.02299
DMBT1	7.00674
DKK4	6.99551
KL	6.99551
PLAT	6.98054
TNFRSF11B	6.96749
CST4	6.96749
ST8SIA1	6.93761
PRAMEF4	6.89498
SORCS3	6.86492
APCDD1	6.86492
DKK2	6.80286
FAM163A	6.7545
DES	6.7297
CAPN13	6.72552
ITIH1	6.70446
SENCR	6.64674
CD6	6.617
CST1	6.59559
TMEM171	6.58544
LOC101927822	6.56186
CD28	6.50452
TMEM100	6.48489
PROX1	6.46944
FOXC2	6.45494
GJA10	6.44482
DACT1	6.42847
REEP1	6.42435
LOXL4	6.41771
SPRR3	6.40359
EMX2	6.40359
CST2	6.38253
ITIH2	6.35762
NTSR1	6.31002
CBLN1	6.3063
SHC4	6.24305
ZNF385D	6.22581
MMP12	6.20196
NDNF	6.17771
CCR6	6.17771
SERPINB4	6.15305
LANCL3	6.13637
ANGPT2	6.12796
PDX1	6.12796
ATP2B2	6.11525
C8orf34	6.07643
TMEM255A	6.07643
GRP	6.04996
LOC152225	6.02299
KCNN3	6.00931
PMFBP1	6.00202
AMBN	5.99551
HHLA2	5.92928
C3P1	5.90978
LOC101927650	5.88003
SEMA5A	5.83681
TMOD1	5.82095
DHRS7C	5.81863
ITM2A	5.81164
GAD1	5.79492
LINC00922	5.78692
ISLR2	5.78492
TFF3	5.73469
AVIL	5.70905
HEY1	5.68941
CISTR	5.68739
CGB8	5.67877
NAT8	5.67589
ANO4	5.67589
HMX3	5.65262
RNF152	5.59885
HABP2	5.59678
SH3GL3	5.59519
FCRLA	5.543
C5orf46	5.543
LOC153910	5.543
LOC101927269	5.543
EPHA7	5.53127
PCSK5	5.50707
CADM3	5.50452
STEAP1B	5.48489
SCGN	5.4764
FAM13C	5.47498
MEG8	5.47498
TMCC3	5.45769
TMEM132B	5.43121
CDK14	5.40953
FAM9C	5.38253
POU3F2	5.29507
TMEM27	5.29087
SLC17A4	5.27235
PRRX1	5.2559
C8G	5.23053
CGA	5.17771
PLXNA4	5.17771
CREB5	5.16851
PA2G4P4	5.16132
COL5A3	5.1489
RGS9	5.14473
GFRA2	5.13026
HRASLS	5.12796
PHLDA2	5.11906
PGBD5	5.10242
MGC12916	5.08515
FAM84A	5.06891
MAL2	5.04996
GRIK4	5.02299
NID2	5.01919
LINC01336	5.00656
SYN1	4.99551
FGF14	4.95169
DRGX	4.93893
RFPL4A	4.93893
GCNT4	4.92797
PIK3AP1	4.9252
ZBED2	4.90978
ADAMTS6	4.89498
SLC1A1	4.89176
TNC	4.88698
UGT2B11	4.88003
IGFBP5	4.87004
WASF3	4.85771
PPP2R2B	4.82905
TSPAN11	4.81863
KRTAP3-2	4.81863
LYPD1	4.81836
SPNS2	4.8172
CYP1A1	4.81414
SERPINE2	4.8088
SHC3	4.7992
MIR3681HG	4.79757
DNER	4.78806
HSD17B2	4.7762
CREB3L1	4.75976
KCCAT198	4.7545
KCNK13	4.7545
RASSF5	4.74487
CDYL2	4.74133
LAMA4	4.73393
GALR2	4.73247
RNF125	4.72407
SYT9	4.71573
MEG3	4.71417
KLHL41	4.71011
FAM189A2	4.70106
FAM196B	4.69082
RPS6KA2-IT1	4.68739
LINC01479	4.68739
PRSS33	4.68739
STC2	4.68111
SSTR5-AS1	4.67973
LDLRAD4	4.63977
NEFM	4.63492
LOC105371433	4.617
MEG9	4.543
MAOB	4.51819
LINC01485	4.50452
CD22	4.49763
KHDRBS3	4.48834
RASGRF2-AS1	4.46499
SNORD114-10	4.46499
MYOM1	4.45465
CD200R1	4.44887
GJB1	4.44727
CORO2B	4.44089
FGF18	4.43803
TMEM178A	4.41565
KCNK2	4.39661
F2RL2	4.39639
CEND1	4.3938
DIRAS2	4.37753
MRO	4.35808
GJB3	4.3346
RGS7	4.3332
GPC3	4.3332
NCF2	4.32482
SLC14A1	4.31791
TMEM158	4.29888
SYT13	4.26801
NRXN2	4.26118
RAPGEF4	4.25609
CSAG1	4.24927
SERPINB3	4.24927
ARMCX1	4.2474
CALB2	4.20981
A1CF	4.20196
TTR	4.20196
MARCH4	4.19364
EGF	4.1884
TMEM86A	4.16879
AGT	4.15812
TNIP3	4.1195
UNC5A	4.11383
TCHH	4.10928
LOC101926975	4.09504
LINC00704	4.08949
CRLF2	4.08708
NAV2	4.0833
SNHG24	4.07117
PRDM16	4.06197
ACSL5	4.0439
LOC441204	4.02842
RTN4RL1	4.02675
MMP16	4.02628
ANTXR2	4.02138
C11orf96	4.02089
LAIR1	4.01996
FAM129A	4.01286
KCNK9	4.00779
SPEG	4.00752
FGF5	3.99551
ITIH5	3.99551
CEMIP	3.99258
MYL2	3.95803
KANK4	3.95476
TOX	3.9539
GNAZ	3.94686
LINC01572	3.91345
NID1	3.8943
CD36	3.88802
CA2	3.88453
NOV	3.87034
LINC01426	3.86275
KIAA1462	3.86111
KLK10	3.85578
SLIT1	3.84966
STC1	3.84922
SYNE1	3.83139
MYH15	3.81717
CNR1	3.79605
MYO1D	3.78763
ECM1	3.78016
LINC01419	3.769
SNORD114-1	3.7545
ANK3	3.7451
GAL	3.71292
SHISA8	3.70106
SPP1	3.69982
ADAMTS1	3.68113
SCG2	3.67011
P2RY1	3.65798
LINC01593	3.617
TNFAIP8L3	3.617
ABHD2	3.60745
AMOT	3.59131
PROM1	3.58331
LOC105748977	3.56809
AREG	3.54805
SNCG	3.54473
OGDHL	3.543
CDH10	3.53852
LINC01564	3.52773
DSEL	3.52074
STK32A	3.51746
GPR137C	3.51746
ADAM19	3.50973
MECOM	3.49042
NOS1AP	3.4816
ANO1	3.4697
C8orf48	3.46499
PAEP	3.46499
PTPRB	3.46049
HBEGF	3.46013
APBA1	3.45964
TSPAN18	3.45871
MMP10	3.45035
ST3GAL1	3.43221
LHX6	3.42752
LOC285095	3.41055
SYNE3	3.41055
BHLHE41	3.40841
SUSD4	3.40104
CITED1	3.39587
COL3A1	3.39406
HYAL1	3.38709
FABP6	3.38657
FST	3.37465
SH3RF3	3.37188
RGS2	3.36625
CTGF	3.33618
PITPNM3	3.32619
SUCNR1	3.32482
LINC00460	3.32482
GALNT5	3.31091
CDHR1	3.29507
LOC101927318	3.29507
FOXC2-AS1	3.29507
TIAM1	3.26179
PLIN1	3.25927
PALMD	3.22766
CARD11	3.21407
SOBP	3.20923
ARL14	3.20761
LINGO1	3.20342
IL15RA	3.20024
EPS8L3	3.19123
STXBP5-AS1	3.18259
PLEKHG5	3.17689
SPOCK1	3.17461
LAMC2	3.17382
CELA3A	3.16954
GRIP2	3.15972
GALNT14	3.15765
HIVEP3	3.15529
GEM	3.1513
CCDC3	3.14416
SLC9A3R1	3.13654
KCND1	3.12738
SARDH	3.12514
LHFP	3.11812
SNORD75	3.10242
HOXC11	3.10242
SNORD113-4	3.10242
SNORA28	3.10242
FLRT2	3.10129
WNT4	3.09334
SSTR5	3.09025
TUBAL3	3.08949
CD70	3.0744
RASGRP2	3.07228
ID2	3.0508
STON2	3.04778
FLG	3.04685
KIAA1211	3.03866
ITGAX	3.01496
PRKCDBP	3.00804
RASGRF2	3.00753
C1orf226	3.00663
COL13A1	2.99835
SOCS1	2.99324
EEPD1	2.99207
KIAA0754	2.97415
SDC2	2.97063
TM4SF5	2.96492
NPAS1	2.96271
ATRNL1	2.95421
CASC19	2.95328
FRMD6	2.95034
TNFRSF12A	2.94053
CPA4	2.93893
C11orf91	2.93507
CHST2	2.91398
ITGB6	2.90933
PRKAR2B	2.89684
TNFRSF25	2.89333
BCAT1	2.88478
KLF2	2.88253
SNORA24	2.88003
MIR218-2	2.88003
LOC105375304	2.88003
ARHGEF6	2.88003
NOG	2.8748
HS3ST3B1	2.87242
JAG1	2.86759
ANKRD44	2.83792
PAQR9-AS1	2.83112
SERPINB8	2.83084
EML6	2.81514
JUN	2.80912
KISS1R	2.79757
HSPA6	2.78983
NR0B1	2.78864
PLEK2	2.7865
CCND1	2.77572
CFAP44	2.77554
CDH6	2.76115
NIPAL1	2.75847
FOXP1	2.75153
GPR176	2.74202
SLCO1B1	2.73729
TNS1	2.73552
PCDH1	2.73364
FOXL1	2.73272
OSBPL6	2.73193
GLUD2	2.73057
DAAM1	2.72183
IL1RAPL1	2.7154
ZNF704	2.71129
CBFB	2.71077
GUCY1B3	2.7057
SH2B3	2.69962
FOXO1	2.6942
RALA	2.6901
KRT16	2.68739
NT5E	2.68489
FOSL1	2.68199
PARM1	2.67233
CEACAM6	2.66924
METTL7A	2.63887
ELOVL2	2.63799
MDGA1	2.63477
PRR5L	2.63447
ABLIM3	2.63398
ANKS4B	2.6215
MIR4467	2.617
PDE1C	2.61391
MYEOV	2.61321
GRB10	2.61031
ZDHHC21	2.59784
RAMP2	2.58458
STRIP2	2.5777
SLC2A12	2.57529
CATSPER1	2.5714
SLC22A17	2.56908
FAM133A	2.5689
SULF2	2.56265
FAM196A	2.56186
HK2	2.5581
SLC22A18AS	2.55287
LHFPL3-AS2	2.55141
KRT12	2.53793
SORCS2	2.5347
LOC101927851	2.52731
FOXG1	2.52214
CCAT1	2.5143
ITGA11	2.51378
FRMD4A	2.5127
PGM5P2	2.51139
DHRS2	2.50919
LINC00707	2.50915
MAN1C1	2.50691
NOTUM	2.50564
MXRA8	2.50062
NCKAP5	2.49663
SLC2A9	2.49147
CACNA1G	2.48651
RNF182	2.48615
SNORA71A	2.46499
CCDC50	2.46113
ADGRV1	2.45447
ESYT3	2.45035
MPHOSPH10	2.44843
FLG-AS1	2.43803
RGS5	2.43434
DLC1	2.43114
FRRS1	2.42741
IRX2	2.42435
MAFA-AS1	2.41055
MIR656	2.41055
SOX21	2.40696
CEACAM7	2.40419
MBOAT4	2.40198
SUSD5	2.4012
CARD8-AS1	2.39743
TGFA	2.3938
EFNB2	2.38996
BTC	2.37761
CIDEC	2.37753
VTN	2.37444
HNF4A	2.3715
SEMA7A	2.36546
SYCP2	2.36433
XKRX	2.35461
NPR1	2.35314
COPZ2	2.34521
SFMBT2	2.34452
TNFRSF11A	2.34315
ARHGAP25	2.33946
PRSS12	2.33641
IFI27	2.3346
TRIM9	2.32822
GPX3	2.32638
DPF1	2.30585
MAP3K5	2.30484
SOX21-AS1	2.30052
SEPT4	2.29952
MIR3682	2.29507
SNORD66	2.29507
SNORA5A	2.29507
MIR4284	2.29507
FBXL13	2.29507
MIR421	2.29507
SNORD98	2.29507
MIR616	2.29507
SNORD114-26	2.29507
SNORD116-14	2.29507
SNORA78	2.29507
MIR4740	2.29507
MIR4752	2.29507
STX7	2.29507
ALDH1A3	2.29507
ABLIM2	2.28442
CXCL8	2.28433
GPR75	2.27858
S100A16	2.27139
F13B	2.27082
CACNA2D3	2.2681
SYBU	2.26789
LAYN	2.23897
COL11A1	2.23191
TIAM2	2.23116
CREB3L3	2.22365
RASEF	2.21985
DMRTA1	2.21526
MARCH3	2.20995
MN1	2.20858
CDH17	2.20487
LOC105373878	2.20196
OCIAD2	2.19916
COL6A1	2.18696
STARD13	2.18318
ABCC6P1	2.1809
CGB7	2.17959
PDLIM7	2.17039
AKAP3	2.16954
TPSG1	2.16954
S100A1	2.16501
FAM222A	2.16441
SOX8	2.16014
LINC01121	2.14922
MAP2K6	2.14139
S100A2	2.13877
OSBPL10	2.13841
RGMB-AS1	2.13834
SH3RF2	2.12715
DDC	2.12695
NRIP3	2.12619
PAX2	2.12514
OSBP2	2.12415
MUC13	2.12013
TIMP1	2.11998
COL4A1	2.11943
EREG	2.11855
FAM43A	2.11342
IFI44	2.11191
HMGA2	2.1106
SNHG15	2.1069
MSX1	2.10479
SNORD15B	2.10242
MIR637	2.10242
SPICE1	2.10007
SDK1	2.09936
DYRK2	2.09617
PLEKHA5	2.0869
RASSF8	2.0829
PDGFC	2.08249
CLVS1	2.07934
MACF1	2.07716
ZNF365	2.0742
ADTRP	2.07268
PDE5A	2.0659
MAPT	2.06523
PDCL3	2.0606
TLN2	2.05515
TMEM212	2.05406
LRP8	2.05098
SLC20A1	2.04729
EEA1	2.04613
MITF	2.04177
SHC2	2.04003
METTL7B	2.03441
MFAP2	2.03203
RDH5	2.03203
SNORD116-8	2.03203
SNORD30	2.03203
MIR3176	2.03203
S100A13	2.03046
ULBP2	2.02849
NOSTRIN	2.02672
C12orf75	2.02041
DNM3	2.01851
MATN2	2.01654
SERPINB7	2.01366
RPS17	2.01017
TNFAIP6	2.00898

## Sheet: ONECUT2 DOWN
Gene Symbol	log2FC(A549-ONECUT2 versus ΔDBD)
C4BPA	-7.92652
HLA-DMB	-7.85434
GGT5	-7.7411
LCN2	-7.13594
LBP	-6.9857
FAM198B	-6.86872
POM121L9P	-6.78175
BMP5	-6.73835
OLR1	-6.69362
LINC00284	-6.59975
CP	-6.41732
SUSD2	-6.39223
CSDC2	-6.32698
FGG	-6.2057
TSPAN2	-6.18066
ELOVL3	-6.15614
KCNV1	-6.12784
RARRES1	-6.12326
SERPINA6	-6.03046
CD38	-5.95359
KCNJ2	-5.95286
MB	-5.93025
FAM83A	-5.92633
IGFBP3	-5.89424
LGALS9B	-5.79239
NTS	-5.73483
CCDC33	-5.6974
ST8SIA4	-5.57913
SBK2	-5.57283
CPS1	-5.54105
LINC01468	-5.48629
CPN1	-5.45982
INHBB	-5.44061
KLRG2	-5.41918
FGB	-5.41771
SERPINA3	-5.35085
LINC00322	-5.34879
RHOV	-5.33607
HHIPL2	-5.32985
NTRK3	-5.32353
SLC51B	-5.25952
LGALS9C	-5.22849
SPINK6	-5.20743
TXNIP	-5.1778
CCR7	-5.17525
SLPI	-5.1488
CFH	-5.10629
MGC32805	-5.09725
RBP4	-5.09412
KCNJ16	-5.08864
PDZK1IP1	-5.06248
FGA	-5.03083
MGAM	-5.00705
SERPINA5	-4.99771
FGL1	-4.9962
TNNC1	-4.99033
RERG	-4.99033
ITGB2-AS1	-4.96232
SAA1	-4.95286
DRC7	-4.95286
SLC7A2	-4.91061
SPON2	-4.9088
RBM20	-4.90409
C3	-4.90154
HMGCLL1	-4.87986
LTB	-4.85975
CA9	-4.85806
BMPER	-4.84169
LOC101929723	-4.83421
PLCXD3	-4.82963
LXN	-4.81132
ADH1C	-4.80927
RASD2	-4.78814
LINC00173	-4.77341
DEFB1	-4.74932
NFE2	-4.73468
TMEM37	-4.72658
LOC285696	-4.71988
TMEM61	-4.70493
RASSF9	-4.65913
EFNA1	-4.63045
TGFB2	-4.60718
TGFB2-AS1	-4.56291
FLJ16779	-4.52936
CD14	-4.52282
MUC5AC	-4.4881
CLDN16	-4.48629
TMEM178B	-4.47312
UGT1A7	-4.45982
CDC42EP5	-4.45982
ITGB2	-4.44099
WISP2	-4.43104
CYP24A1	-4.4094
NPHS1	-4.39525
GRHL3	-4.39299
SLC26A9	-4.383
CDH16	-4.37736
PIFO	-4.3679
ATP8B4	-4.34879
PAPPA	-4.33306
SULT1C2	-4.32552
LRG1	-4.28989
STAT4	-4.27044
MTUS1	-4.26536
NPY4R	-4.21917
CPNE4	-4.21336
RLN2	-4.20743
GREM2	-4.20628
ANXA8L1	-4.20416
ADRA1D	-4.20015
CDH3	-4.19678
SLC23A1	-4.18298
KIAA1644	-4.18066
DLL4	-4.16436
SPDEF	-4.15119
JCHAIN	-4.1312
LOC100506498	-4.1312
ELANE	-4.1312
HLA-DMA	-4.11997
S100P	-4.11779
RGCC	-4.11432
LINC01433	-4.11211
AKR1B15	-4.11066
FAM83E	-4.09725
DKK1	-4.08753
CA8	-4.08344
FBXO2	-4.04842
PLEKHH2	-4.02299
CFI	-4.02248
C5orf49	-4.01236
PPP1R14D	-3.98106
TPPP3	-3.97706
GPRIN2	-3.95864
RIMS4	-3.94779
QPRT	-3.91005
KCNJ2-AS1	-3.89476
PDE8B	-3.88035
S100A9	-3.87486
MRPL23-AS1	-3.87486
STEAP2	-3.86936
VCAM1	-3.86682
LINC00842	-3.85587
SCNN1A	-3.84698
CDH1	-3.82245
AZU1	-3.82041
DNAJC12	-3.81991
WFDC21P	-3.81113
COL4A3	-3.79663
PTGS2	-3.78328
CEACAM5	-3.77532
TJP3	-3.74992
BIRC7	-3.74932
COL4A4	-3.73468
PPP1R16B	-3.72285
ADAMTS15	-3.71544
PKDCC	-3.68886
UPK3B	-3.6773
STEAP1	-3.66718
CEBPD	-3.65563
SNCA	-3.64353
SFRP4	-3.64353
LOC283710	-3.64039
FXYD2	-3.63567
CXXC4	-3.62677
SLC16A6	-3.62332
SPTLC3	-3.62247
GALNT6	-3.60481
LINC01484	-3.59029
DIO2	-3.58855
NKAIN4	-3.58757
PDGFRL	-3.58626
B4GALNT3	-3.58268
COL26A1	-3.57283
TPD52L1	-3.57104
TF	-3.56291
SLC9A9	-3.56291
TP63	-3.55122
DIRAS3	-3.53951
KIF25-AS1	-3.53782
FAAH2	-3.53782
FAM84B	-3.52847
HRH2	-3.51229
NKD1	-3.50434
C1S	-3.49321
COX6B2	-3.49153
ADAMTS10	-3.4813
SPINT1	-3.47912
MUC5B	-3.4787
PLA2G4A	-3.47447
AQP3	-3.47104
CEACAM1	-3.45647
SVEP1	-3.44254
SLITRK6	-3.43494
KRT4	-3.41275
ACSM3	-3.40735
BCAS1	-3.39681
C6orf223	-3.39525
NUPR1	-3.39493
STAG3	-3.39225
CASC1	-3.38675
HBE1	-3.383
LINC00540	-3.3679
ACOX2	-3.36382
JPH2	-3.36314
SMPDL3B	-3.36176
UPK1A	-3.35701
MZB1	-3.34879
TM4SF20	-3.3231
FOXA3	-3.30926
LOC100287846	-3.28989
TC2N	-3.28714
LOC388282	-3.2853
EPHB6	-3.28508
ADAMTS9	-3.2784
C15orf48	-3.27684
PKIB	-3.26787
HILPDA	-3.25874
CFD	-3.2524
PTGES	-3.2376
SULT2B1	-3.23297
THSD7A	-3.23144
NHLRC4	-3.22849
CCL2	-3.21991
CD40	-3.21589
ABCA12	-3.20478
GAPLINC	-3.19036
ADCY5	-3.18298
PADI3	-3.17773
SEMA3F	-3.17098
ASS1	-3.16988
AGMO	-3.15706
MIR614	-3.15161
IL6	-3.14972
PLD5	-3.14623
LOC101929374	-3.14234
BCRP2	-3.13492
RSPO3	-3.13109
SLC7A7	-3.12471
SLC45A1	-3.12399
INSL4	-3.12124
BCL2A1	-3.11997
PCED1B	-3.11985
RIPK4	-3.11847
LOC400706	-3.10128
HNRNPA1P33	-3.09921
IGFL4	-3.09725
C2orf82	-3.0874
PRTN3	-3.07416
TNS3	-3.07283
SH3BP2	-3.05232
C1QTNF6	-3.05014
ARSG	-3.04976
SLC8A1	-3.04889
PRKCG	-3.04889
SVOPL	-3.04732
EFHD1	-3.04478
B3GALT5	-3.03713
CHGB	-3.03526
LOC101928424	-3.02686
KIRREL2	-3.02686
PKD1L2	-2.99123
GABRA5	-2.98004
SLC27A2	-2.96357
LOC105371795	-2.95286
NRG2	-2.95091
KCNK3	-2.94701
VWA5A	-2.94594
SIRPB1	-2.94372
PRKG1-AS1	-2.93759
HIF1A-AS1	-2.93759
CPLX2	-2.93733
CCDC184	-2.93035
DDIT4L	-2.92849
C10orf91	-2.91772
FAAHP1	-2.91438
PACERR	-2.91438
AHSG	-2.90656
ADH6	-2.90656
GPRC5A	-2.90339
TLX2	-2.89758
IQCD	-2.89607
MMP7	-2.8957
NALCN	-2.89539
RASSF10	-2.89312
C2orf15	-2.89163
ZSCAN18	-2.89004
APOD	-2.87486
RAB33A	-2.87486
FBXO15	-2.87486
NOTCH3	-2.87451
SEMA6B	-2.86995
NPTX1	-2.86668
GXYLT2	-2.85693
YBX2	-2.85693
NPR3	-2.85634
RFTN1	-2.85216
HPD	-2.84932
CXCL5	-2.84909
LOC100288181	-2.8467
PLA1A	-2.84541
FXYD6	-2.84243
SLC44A3	-2.81905
ROBO1	-2.8175
EDAR	-2.81456
GPR20	-2.81346
LINC00271	-2.80927
LINC00629	-2.80927
GATS	-2.80799
SYNGR4	-2.80009
PAQR7	-2.79388
C1orf115	-2.79363
PXDN	-2.79239
N4BP2L1	-2.79239
MGAT5B	-2.77767
LIPE-AS1	-2.76906
PCDH9-AS2	-2.76382
KCNK15-AS1	-2.75804
PCSK6	-2.75684
FOXA1	-2.74588
ATP10A	-2.74465
C2orf70	-2.74055
LOC100507487	-2.73047
PRR15L	-2.73047
TMEM59L	-2.72641
SLC46A3	-2.72387
LIMA1	-2.72309
COL21A1	-2.72006
SAT1	-2.71462
LOX	-2.7131
CSTA	-2.70493
PIP	-2.70493
LINC01006	-2.70493
C8orf37-AS1	-2.70493
MAP3K14-AS1	-2.69715
HAP1	-2.69362
C5AR1	-2.68678
LOC102724593	-2.68678
EVA1C	-2.68654
LOC101929511	-2.68475
WNT5A	-2.68192
REPS2	-2.68162
ALDOC	-2.6805
ENOX1	-2.67894
GPR37	-2.67534
LOC100133669	-2.67456
GJB2	-2.67275
MUC1	-2.67034
ITGBL1	-2.66897
EDN2	-2.6684
BCRP3	-2.64979
MAP3K8	-2.64878
EBF4	-2.64353
RAB6B	-2.6387
LRRIQ1	-2.63428
LOC102723471	-2.63385
ITGA4	-2.63338
PREX1	-2.63172
SLC6A15	-2.62613
GLP2R	-2.62576
SDPR	-2.6159
RNASE4	-2.61468
ELF3	-2.61457
TESC-AS1	-2.61182
CFB	-2.60143
SLC16A4	-2.59935
TENM3	-2.59692
HPX	-2.5957
ST6GALNAC2	-2.59246
LGSN	-2.58996
SLC45A4	-2.58809
L3MBTL1	-2.58325
FOXQ1	-2.58275
MIR4674	-2.5794
KIF12	-2.57633
ALX4	-2.5753
TINCR	-2.55908
ZMAT4	-2.54821
CA11	-2.54698
LRRC6	-2.54623
APOH	-2.54623
NCOA7	-2.53682
SLFN5	-2.5348
FZD2	-2.53152
OLFML2A	-2.53128
PIP5KL1	-2.52805
RHCG	-2.51606
C1orf228	-2.51229
LOC101928177	-2.51229
VWDE	-2.51229
LINC00592	-2.51229
MIR6759	-2.51229
HCST	-2.51229
CECR5-AS1	-2.51229
IFITM10	-2.50682
VWA5B2	-2.50463
RAB37	-2.49969
RNF43	-2.49651
AK8	-2.49634
FSTL1	-2.49591
IGFBP7	-2.49452
GPCPD1	-2.49127
MMP24	-2.48326
ANXA10	-2.48103
CRIP3	-2.47752
PIANP	-2.47752
KCNT2	-2.47599
GLI1	-2.47523
OPRL1	-2.47489
LHX1	-2.47312
SPOCD1	-2.4721
TNFSF10	-2.4708
SOD2	-2.46484
CFAP53	-2.45982
KCNK5	-2.45387
SALL2	-2.45312
IMMP2L	-2.44701
DPEP1	-2.4419
IGSF11	-2.44007
LOC105369747	-2.43532
NXN	-2.43146
THRB	-2.43037
PLCH1	-2.42982
CXCL3	-2.42899
CACNA1D	-2.42891
C10orf107	-2.4274
HACD4	-2.42525
CELF5	-2.42316
C5	-2.41883
RRAD	-2.41765
EFNA3	-2.4159
CCDC64	-2.41403
MYPN	-2.4112
LOC645553	-2.4095
KCTD19	-2.40537
C5orf56	-2.39299
TMEM74B	-2.39177
C1R	-2.38726
BTBD16	-2.38675
SYNGR3	-2.37995
SLC11A1	-2.37736
CXCL2	-2.37029
LOC100288911	-2.36951
MT1DP	-2.3679
LOC105372288	-2.3679
TMEM229B	-2.36355
G0S2	-2.36314
FBXL21	-2.36028
CYP1B1	-2.35723
LOC105369921	-2.35701
LYRM9	-2.3557
SLC29A4	-2.35413
SLC12A5	-2.35218
HLX-AS1	-2.34879
PLCE1	-2.34671
MYCBPAP	-2.34353
SCIN	-2.34052
LANCL1	-2.33738
LINC01503	-2.33171
SEMA4G	-2.33116
LOC101928222	-2.32942
P3H2-AS1	-2.32942
MORN3	-2.32942
LOC105371592	-2.32942
CA12	-2.32927
PRR15	-2.32568
HSPA2	-2.32512
PRSS16	-2.32231
ADAM22	-2.31998
ENPEP	-2.31964
NOVA1	-2.31777
GCHFR	-2.31637
JAK3	-2.31596
ARHGAP44	-2.31209
AQP7	-2.31065
FCMR	-2.30827
LINC00886	-2.30827
DFNB59	-2.30397
PARD3B	-2.29626
DRD1	-2.28989
PLBD1-AS1	-2.28989
MIR6772	-2.28989
PCAT6	-2.28989
B3GNT7	-2.27984
LINC00887	-2.2794
ZMYND12	-2.27377
MIA2	-2.27128
ENTPD2	-2.27068
GAL3ST2	-2.26787
PRR29	-2.26565
P4HA3	-2.26343
GSTO2	-2.26188
REEP6	-2.26022
FAM66A	-2.25952
MLXIPL	-2.25913
BAIAP3	-2.2561
SEC16B	-2.25402
SLAIN1	-2.25142
LOC101928143	-2.24925
KLHDC7A	-2.24682
RSPH1	-2.23743
GABRB3	-2.23609
HUNK	-2.23081
RDH10	-2.23029
PMEL	-2.23019
NFATC2	-2.22959
ALDH1A1	-2.22783
LOC100422737	-2.22598
FLVCR2	-2.22576
LRRC23	-2.22371
CCDC40	-2.22151
LOC728392	-2.22095
NYAP1	-2.22077
RCOR2	-2.2195
DEPTOR	-2.218
GPRC5B	-2.21542
MAP2	-2.20794
LOC102724450	-2.20743
ARHGAP4	-2.20374
CDKL2	-2.20063
LOC105379194	-2.1997
LOC100294145	-2.19508
VAV3	-2.19486
CCL26	-2.19322
ZNF396	-2.1868
CYGB	-2.18298
SERPINF1	-2.18137
RIMS3	-2.18103
LPCAT2	-2.17716
PAIP2B	-2.17404
FAM66C	-2.17393
NR5A2	-2.17347
TGFBR3	-2.17056
CTB-178M22.2	-2.16436
CCDC153	-2.16436
EHF	-2.16201
LINC01547	-2.15993
NCMAP	-2.15931
EPHX1	-2.15815
LINC01119	-2.14972
DUSP27	-2.14817
DENND1C	-2.14644
ROPN1L	-2.1455
TNRC6C-AS1	-2.1455
ATP1A1-AS1	-2.14234
MT1F	-2.14007
CDC37L1-AS1	-2.13789
COLCA2	-2.13377
HOOK1	-2.13279
TBX4	-2.12943
PTP4A3	-2.12758
HSD17B6	-2.12639
TSGA10	-2.12447
EFEMP1	-2.12148
LOC101060091	-2.11997
LUNAR1	-2.11997
VSX1	-2.11997
LOC400927	-2.11997
PADI2	-2.11807
TYMP	-2.11445
NR4A1	-2.11315
ALX1	-2.11267
C9orf152	-2.11243
APOL1	-2.11156
ODF3B	-2.11019
RHBDL3	-2.10969
EPCAM	-2.10839
ISYNA1	-2.10651
FMNL1	-2.10571
UPK2	-2.10486
L1CAM	-2.09962
SERPINF2	-2.09804
DOC2B	-2.09725
KIAA1804	-2.09412
LGR6	-2.09372
SGPP2	-2.09295
ZNF529-AS1	-2.08575
FAM110C	-2.08535
AOX1	-2.08535
KLHDC9	-2.08486
TMEM139	-2.07619
LOC283352	-2.07416
SBK3	-2.07291
DENND5B-AS1	-2.07171
ARMC12	-2.07058
DEGS2	-2.07058
TRAPPC6A	-2.07058
DENND2D	-2.06993
LINC00858	-2.06483
TMEM144	-2.06431
EMID1	-2.06107
ARHGAP24	-2.06028
C8orf4	-2.05904
CHP1	-2.05557
ANG	-2.05342
TFPI	-2.0452
RARRES3	-2.04424
VAV1	-2.04104
RTN4RL2	-2.03841
DIO3OS	-2.03791
UBE2L6	-2.02741
SLC2A1-AS1	-2.02686
MIR548AQ	-2.02686
LOC102467147	-2.02686
MIR548AO	-2.02686
DLX4	-2.02686
INSL3	-2.02686
PDLIM5	-2.01823
ADGRB2	-2.01721
PNMA2	-2.01499
MEIOC	-2.01457
SCARA5	-2.01437
SELENBP1	-2.01335
GRB7	-2.01146
MATN3	-2.01129
SLC52A3	-2.00871
OSCAR	-2.0061
ADGRL2	-2.00474
JAM3	-2.00227
