# Supplementary material for: ONECUT2 overexpression promotes RAS-driven lung adenocarcinoma progression
Source: Sci Rep. 2019 Dec 27;9:20021. doi: 10.1038/s41598-019-56277-2 (PMC6934839; doi:10.1038/s41598-019-56277-2)
Supplement: Supplementary file 3 — Supplementary Table 2 [file 41598_2019_56277_MOESM3_ESM.xlsx]

## Sheet: GSK126 UP
Supplementary Table 2. List of genes significantly upregulated by GSK126 treatment.
Gene Symbol	log2FC(GSK126 versus mock)
SLC1A3	9.17957
CH25H	8.01917
GUCY1A3	7.63818
A2M	7.46753
LGR5	7.24733
MME	7.19258
POSTN	7.14748
SATB1	7.14395
LAMA1	7.12235
TMEM233	7.119
ZNF385D	6.93114
COL8A1	6.62741
RTN1	6.58756
LRCH2	6.5713
FIBIN	6.55072
INHBA	6.4741
LYPD6B	6.37924
PRRX1	6.31479
PRUNE2	6.29901
TPTEP1	6.26259
TMEM255A	6.18459
CIITA	6.13568
LZTS1	5.90652
PGBD5	5.84654
CDH12	5.8357
TMTC1	5.83293
COL14A1	5.75643
S100A9	5.73713
NDNF	5.62938
AMPH	5.56721
FAM49A	5.54846
IGFL3	5.50009
GJA5	5.31723
MAF	5.31012
CD74	5.29265
S100A8	5.28769
PNLIPRP3	5.2777
JPH1	5.24733
AQP9	5.22256
AMTN	5.18459
SERPINB3	5.1314
PKIA	5.13014
SLC14A1	5.13014
SELL	5.101
NEFL	5.03966
MARK1	5.00057
CAMK4	4.90997
TYRP1	4.88651
SYT14	4.84249
SHANK1	4.84249
S1PR1	4.75404
NRXN3	4.75163
MAN1A1	4.74448
FAM84A	4.73713
IGFN1	4.67529
ANO3	4.67002
CHL1	4.66674
PTPRR	4.64027
MMP1	4.59159
WASF3	4.57152
GFRA2	4.55899
CNRIP1	4.55072
PPP2R2B	4.4954
ITGB3	4.47635
ITM2A	4.46313
CD1D	4.45429
TEX15	4.45044
EDIL3	4.42193
HSD11B1	4.41235
LCP1	4.39318
HSD17B2	4.37081
CRTAC1	4.3332
PLPP4	4.29477
ARHGAP20	4.28967
PCP4	4.2777
ACSS3	4.2319
MCC	4.21903
FDCSP	4.2163
CHST1	4.2163
GSC	4.18459
SNCAIP	4.18167
SYK	4.15217
HTR3A	4.13568
MAFB	4.12491
GDF6	4.119
HMCN1	4.06183
TRHDE	4.03122
SBSN	4.02186
SLITRK2	4.00017
TDO2	3.99007
BEX4	3.90906
PLXDC2	3.90057
SERPINB4	3.84513
XYLT1	3.82953
GLI3	3.80822
SLC6A15	3.78696
IRAK3	3.77074
CLSTN2	3.75385
C4orf19	3.74802
SYPL2	3.73315
PCDH7	3.71769
FLJ22447	3.71511
LYPD6	3.70904
ADAM23	3.70431
BHLHE41	3.70272
SFRP5	3.69274
PAG1	3.67223
MMP16	3.61185
PRSS12	3.60661
LBP	3.58065
CDH11	3.56035
KCNQ5	3.55927
TRABD2B	3.53944
MYOCD	3.52102
RSAD2	3.50009
SPINK1	3.50009
GABRQ	3.50009
DACT1	3.46533
PLAG1	3.45296
GUCY1B3	3.44763
ITIH5	3.43083
ROR2	3.42693
DNER	3.40998
NMUR2	3.38623
RUNX2	3.38523
CHST2	3.3835
LIPG	3.3743
SNAP91	3.37081
OGDHL	3.36516
ITGA4	3.35819
SNAI2	3.3435
LUM	3.33081
NFE2	3.32694
BEX2	3.30518
FAM129A	3.29821
GALNT9	3.28049
SLC7A8	3.2777
LIN7A	3.26158
LOC102724908	3.24477
MECOM	3.22645
IL6	3.22501
CXCL10	3.22325
GOLGA7B	3.21035
DSEL	3.19951
GPNMB	3.19352
CCK	3.19154
CFTR	3.17221
NKX6-1	3.16847
C2CD4A	3.15217
DMBT1	3.13866
MPP7	3.13618
GREM1	3.13538
CACNB2	3.13261
SDC2	3.1257
FYN	3.11078
PRSS35	3.10899
CHSY3	3.10778
PCBP3	3.04324
QRFPR	3.02902
FBLN2	3.02186
CDK14	3.00864
SBSPON	3.00207
VGF	2.97438
CA13	2.95089
HEY1	2.94163
CGB8	2.94067
ABCB1	2.91255
NR3C2	2.89152
BRINP1	2.88436
MMP2	2.88247
ACKR3	2.87146
C2CD4B	2.86266
JAM3	2.82659
WISP1	2.82202
LINC00937	2.82202
CRISPLD1	2.81766
NID2	2.81211
TNFAIP8L3	2.78866
ITGAX	2.77866
IL7R	2.77813
INTS6L	2.7752
PAK3	2.76909
NHSL2	2.76803
EVI2B	2.76599
F5	2.76003
SPOCD1	2.75821
FAM26E	2.73607
HOXD11	2.73227
SPOCK1	2.70974
CYTIP	2.70904
SLC12A8	2.70904
PRDM6	2.69274
KIF5C	2.68758
TSPAN7	2.6823
FAM189A1	2.67485
TNIP3	2.66472
BCAT1	2.66127
PTPRD-AS1	2.64694
PKIB	2.63734
SPOCK3	2.63134
LSAMP	2.61749
CXorf57	2.58739
CCBE1	2.58338
CADPS2	2.58119
CPVL	2.56192
MYO1D	2.54623
PRG4	2.54191
TRIB2	2.53471
AMOT	2.53404
SERPINB11	2.52414
NCAM1	2.51871
SNORD116-13	2.50009
CORO2B	2.50009
IL11	2.48512
MIR3142HG	2.47235
CHRNA9	2.47035
CEND1	2.46674
CRISP3	2.45248
B4GALNT3	2.43596
RASGRF2	2.43458
CDK5R2	2.43298
PPP1R14C	2.41802
ATRNL1	2.41179
LINGO2	2.40546
PARP8	2.40388
FEZ1	2.40255
TSPAN18	2.39613
AGT	2.38305
L1CAM	2.36943
IL33	2.36162
IFI27	2.3497
TSPAN2	2.34255
NOS1	2.33854
TRABD2A	2.32604
SLC16A6	2.32306
LAMA2	2.32077
HOXD10	2.31892
ADRB2	2.31106
SPARC	2.31056
HLA-B	2.30932
TNC	2.30482
ALX4	2.28624
THY1	2.28232
NOV	2.27928
VTRNA1-2	2.2777
C1orf21	2.27617
ZEB2	2.2719
PID1	2.26795
RNF182	2.26006
TMEM215	2.25909
FBXO32	2.25885
PPARGC1A	2.2522
SLC16A9	2.24064
SPTSSB	2.23839
SULT1C2	2.23303
CNR1	2.22937
CHST6	2.22291
SRPX	2.22039
TSPAN8	2.22023
SNCA	2.21689
SUSD4	2.2012
PTPRD	2.19926
COL6A2	2.19392
MAP2	2.19157
POM121L9P	2.1887
ADAMTS9	2.18116
SHC2	2.18025
SEPP1	2.16667
GPR141	2.16337
CA2	2.16306
SAA2	2.16174
NMU	2.1473
RRAGD	2.1431
TMOD2	2.13687
REEP1	2.12273
TRIM36	2.119
SNAI1	2.11817
BMF	2.11134
OLR1	2.10222
TNFRSF19	2.10154
RHCG	2.09506
ITGA1	2.09457
GMPR	2.09267
LOC101930114	2.08506
LAMA4	2.08278
KCNJ8	2.0788
TNIK	2.07754
CCDC181	2.0774
GPR176	2.07265
CLEC4E	2.06471
NRIP3	2.06383
JPH3	2.05839
METRNL	2.0566
ST6GALNAC3	2.0475
NPY1R	2.04638
SLC7A2	2.03833
DCLK1	2.03669
STRIP2	2.03557
ANK2	2.03215
DTX1	2.02716
IFI44L	2.02531
PLEKHG1	2.01903
SNORD75	2.01467
MIR6132	2.01467
MIR4685	2.01467
MIR7107	2.01467
MIR659	2.01467
CACNA2D3	2.01204
ROS1	2.00603
ANKRD22	2.00432
SOBP	2.00394
SUSD5	2.00335
PTPRE	2.00303
AIM1	1.99683
CNIH3	1.99613
BMP2	1.99428
ELOVL4	1.98614
UGT8	1.98552
ADAM19	1.98227
FAR2	1.98131
MARCH4	1.97912
TSPAN12	1.97587
DIRAS1	1.97344
KIAA1644	1.9726
LHFP	1.97013
NBEAP1	1.95577
G0S2	1.95293
FOXS1	1.95147
PRDM13	1.94572
HDAC9	1.94513
FHOD3	1.93716
FNDC4	1.9356
HTRA3	1.93305
FAM110B	1.93062
SLC22A15	1.92912
CPM	1.92885
CPE	1.92703
KCNJ2	1.92236
NTNG2	1.92034
SERTAD4	1.91513
CXCR4	1.91513
FLNC	1.91131
TLR4	1.90979
DOCK8	1.89743
RFTN1	1.89675
CCDC71L	1.89565
ARHGAP31	1.88948
FAM196B	1.888
SLC6A17	1.87886
ANXA10	1.87722
ENPP4	1.87548
KCNE4	1.87279
NPC1	1.86649
MIR3164	1.86266
CTTNBP2	1.8552
ABCA1	1.8464
COL6A1	1.84237
FAM160A1	1.83806
SCIN	1.83713
STYK1	1.83713
PTX3	1.83024
MIR4651	1.83024
TMSB15A	1.82659
TUBB2B	1.82427
IGFL2	1.81707
ARSI	1.81343
COL12A1	1.80433
PRKAR2B	1.80308
ADAMTS1	1.80027
FLJ16779	1.79661
GXYLT2	1.79603
RBP1	1.79004
KLHL13	1.78996
IFI16	1.78879
KCNMA1	1.78677
DPP4	1.78201
KIAA1211	1.78095
SLC17A7	1.7768
FOXC2	1.7752
LINGO1	1.77464
JAZF1	1.77338
CRLF1	1.77074
NUDT11	1.76881
SLIT2	1.76649
SEMA3E	1.76473
KCNMB4	1.75328
NOTUM	1.75163
RASL11A	1.75163
NRN1	1.75058
LOC101929128	1.74719
C3orf80	1.74221
FAM150A	1.74004
PLA1A	1.73505
PQLC2L	1.73408
SCG2	1.73377
GPAM	1.73164
IFI44	1.72919
PAM	1.72763
KHDRBS3	1.72757
COL1A1	1.7273
CDYL2	1.72723
GCNT1	1.72271
CSF2	1.72249
C10orf10	1.72249
ADAMTSL4	1.72228
KIAA1549L	1.71912
FBXL21	1.71769
COL5A1	1.7168
KCNJ6	1.71678
TENM3	1.71399
BEAN1	1.71198
KRT16	1.71066
STK32A	1.70433
SEPT4	1.70331
ACSL4	1.70099
NIPAL4	1.70016
RNF128	1.69607
RPS6KA5	1.69415
MIR5697	1.69274
MIR3131	1.69274
MIR302B	1.69274
MIR3178	1.69274
STC2	1.69247
FSTL4	1.6873
RNF125	1.68381
OTUD1	1.6829
CHRFAM7A	1.67587
IL31RA	1.67459
ADAMTS16	1.66585
TMOD1	1.66287
NKD1	1.65882
SHROOM2	1.65782
ADAM22	1.65646
STXBP6	1.65404
GLIPR1	1.65391
GATA2	1.65079
NKAIN4	1.64834
CHRNA7	1.64027
STC1	1.63917
TRPA1	1.63892
CHRDL2	1.63616
BVES	1.63551
DSE	1.63297
GUCY1A2	1.63013
CXCL6	1.62917
SDK1	1.62554
C8orf48	1.62348
BARX1	1.62295
IGFBP7	1.61362
SLC16A2	1.60923
SAMD9L	1.60641
BEGAIN	1.60568
GGT5	1.60358
COL13A1	1.59827
IL4I1	1.59593
RNF165	1.59544
PDP1	1.59439
CYP1A1	1.59221
OASL	1.5889
TNFAIP3	1.58521
COL11A1	1.58492
SLC8A1	1.5836
RAPGEF4	1.58171
SLC4A3	1.58026
WNT5B	1.5781
REPS2	1.57661
MAL2	1.57359
FSTL1	1.57326
TMEM86A	1.57316
EPHA5	1.56873
MIR3074	1.56721
SAA1	1.56498
ARID5B	1.56243
HSPB8	1.56215
KIAA1462	1.55991
VWA5A	1.5599
MX1	1.55682
EFNB2	1.55346
HS3ST3B1	1.55141
EIF4E3	1.54915
ADGRL3	1.54904
GNG2	1.54886
TRPS1	1.54779
SLC9A9	1.54464
WNT5A	1.54425
ZMIZ1-AS1	1.54074
SPHK1	1.53938
PCSK1	1.53404
LAMC3	1.53308
DPYSL5	1.52895
A1CF	1.52862
LOC100288152	1.52768
ADAMTS12	1.52518
UAP1L1	1.52141
NPTXR	1.52137
SLC2A12	1.52074
ALOX5AP	1.51871
LOC728392	1.51871
EFEMP1	1.51757
ARHGEF4	1.51677
ISLR	1.51586
RNF150	1.51217
VDR	1.5119
CHN2	1.51106
TNFAIP6	1.50903
TLX2	1.50771
ULBP2	1.50393
LOC101927884	1.50009
SNORA7B	1.50009
MIR5572	1.50009
EPHB2	1.49984
GLCCI1	1.49824
CDH23	1.49799
SERTAD4-AS1	1.49343
KCNG3	1.48881
SYNDIG1	1.48792
ZFP92	1.48629
DLC1	1.48562
KCNJ16	1.48448
CDH4	1.4771
FAM221A	1.47701
CLMP	1.47651
HERC5	1.47551
MOXD1	1.46995
SLAIN1	1.46838
SLCO2B1	1.46663
GREB1	1.46574
UGT1A1	1.46571
PCOLCE2	1.46046
IFITM1	1.45639
SERPINE1	1.45541
WIPF3	1.45213
CPA4	1.44913
CDH6	1.44659
SERPINE2	1.44566
MIR1249	1.4297
TMEM98	1.4286
HEG1	1.42509
PAX6	1.42368
FCMR	1.42209
CREG2	1.42107
CPQ	1.41983
C20orf141	1.4152
C1R	1.41379
CSDC2	1.41263
ACSL1	1.4125
DOCK3	1.41156
ZNF516	1.41081
SOD2	1.41004
LOC400464	1.40895
ENOX1	1.4024
ZDBF2	1.39891
COL4A1	1.39116
PAPLN	1.38848
LOC101927630	1.38788
PNPLA3	1.38644
LTBP2	1.38619
CMPK2	1.38422
MCOLN3	1.37792
KCNH1	1.37272
ADD3	1.3727
SNORA24	1.37081
IFI6	1.37
INSIG1	1.36937
KCTD12	1.36895
SNORD26	1.36259
NHS	1.36246
SOCS2	1.35405
IL12A	1.3517
RAB39B	1.35123
MANSC4	1.34985
HK2	1.34888
LOC105372273	1.34482
STMN3	1.33926
MIR635	1.3366
FLRT2	1.3353
TNFRSF9	1.335
SLIT3	1.33275
CTHRC1	1.32878
TGM2	1.32698
GPR137C	1.32694
CDS1	1.32534
DHRS2	1.32279
ECM1	1.32231
CRABP2	1.3221
GAB1	1.32188
A2M-AS1	1.31723
DRD1	1.31518
BMI1	1.31479
AK5	1.31319
RASGRP1	1.31143
SOX18	1.3084
BCHE	1.30518
PTGER2	1.29817
CALB2	1.29593
TGFBI	1.29507
MDGA1	1.2933
MCTP1	1.29226
PHOSPHO1	1.29138
BAIAP2	1.28998
C1S	1.28759
GBGT1	1.2871
ITGA5	1.28547
TLL1	1.28341
TRIM2	1.28257
CACHD1	1.2799
MIR4635	1.2777
TMEM171	1.2777
SNORA20	1.2777
MIR4284	1.2777
APLN	1.2777
MIR4750	1.2777
SNORA27	1.2777
MIR8085	1.2777
SYNC	1.27258
WLS	1.27049
RRAD	1.2686
CYS1	1.26409
LRRC4B	1.26327
CFI	1.26322
STON2	1.26186
OXCT1	1.25735
PRR5L	1.25723
ABLIM3	1.25462
DPYSL3	1.25005
HAPLN3	1.24985
F2RL1	1.2496
NFKBIZ	1.24749
LOC105371592	1.24733
SPINK6	1.2473
APOL1	1.24364
LOXL2	1.24132
RNF212	1.23948
GIMAP2	1.23527
FIBCD1	1.23402
NCF2	1.2316
NPL	1.2304
KCNG1	1.22995
MFSD2A	1.22813
NKILA	1.22778
GLIPR2	1.22701
BNC2	1.22344
PRDM1	1.22325
RASA3	1.22305
STARD4	1.22234
SPRED3	1.21949
CHRM3	1.2182
PEAR1	1.21428
NAMPT	1.21203
LOC100507412	1.20799
MIR4263	1.20175
POU6F1	1.20115
PTGES	1.20002
DSC3	1.19792
GALNT18	1.19745
TINCR	1.19397
VNN2	1.19281
PITX2	1.19197
NPC2	1.1918
CPEB1	1.18697
NAV1	1.18636
EFHD1	1.18607
GRID1	1.18489
DAB2	1.18441
STK26	1.18391
PLEKHO2	1.1837
LAMA3	1.18263
SESN3	1.1817
SLC1A1	1.18134
HMSD	1.17817
DUBR	1.17728
SCD	1.17283
SSPN	1.17243
ANPEP	1.1705
STX3	1.17022
NPTX1	1.16993
PDZK1IP1	1.16734
CXCL1	1.16555
IGDCC4	1.16506
VCAM1	1.16363
CEACAM7	1.16268
ZNF468	1.1584
CYP39A1	1.15741
ZNF365	1.155
HSD17B14	1.15235
EPAS1	1.15223
GALNT6	1.15028
FN1	1.14869
ROBO1	1.14757
SOCS2-AS1	1.1473
SNX10	1.14632
LMX1B	1.14405
NFE2L3	1.14105
KLHL24	1.14057
EVA1A	1.13944
LRRC3	1.1383
AMPD3	1.13624
TWIST1	1.13395
GAS8-AS1	1.13331
MAP6	1.13174
DDIT4L	1.13078
ANKRD6	1.12728
EGF	1.12714
NNMT	1.12441
PITPNM3	1.12229
FRMD5	1.11934
GAL	1.11776
AZIN2	1.11724
PDZD4	1.1155
PMEPA1	1.11517
MAPK8IP2	1.11457
WFDC21P	1.11368
PALMD	1.11067
HECA	1.10992
CRISPLD2	1.10778
LOC101929723	1.10778
NATD1	1.10669
OSBPL6	1.10343
VANGL2	1.10225
NCR3LG1	1.0952
HIVEP3	1.0951
LINC01138	1.09484
C1orf226	1.09468
PIEZO2	1.0933
GNG4	1.09178
RAMP2	1.09129
SKAP1	1.09129
RIMS4	1.09077
UST	1.08953
C15orf48	1.08727
CBLB	1.08556
PPM1L	1.08552
GBP1	1.08376
SYTL5	1.08038
APOE	1.07896
SUCNR1	1.07521
CISH	1.07417
NIPAL1	1.07244
MPP1	1.07125
SNORD1C	1.07125
HIVEP2	1.06735
P4HA3	1.06446
GABRA5	1.06318
NID1	1.0621
NOG	1.06197
SNORA63	1.06197
GPC6	1.06197
ASIC2	1.05986
B3GNT5	1.0589
TMEM117	1.05829
POPDC3	1.05583
HIST1H3J	1.05531
FBN2	1.05443
ZNF853	1.05309
FAM117A	1.05119
CDIP1	1.05114
SFRP1	1.05079
FBN1	1.05052
CDK18	1.04927
ARAP2	1.04888
CATSPER1	1.04638
NAP1L2	1.04504
TTPA	1.04472
PLAU	1.04469
ANKRD29	1.0435
KLF11	1.04079
EPHA5-AS1	1.04066
LOC105376306	1.04066
ALOX5	1.03794
TSC22D3	1.03752
ST5	1.03701
TMEM74B	1.03669
AHCYL2	1.03627
SORCS2	1.03625
GPR27	1.03563
TYMP	1.03378
SNORD78	1.03154
ID4	1.03154
NPR1	1.02931
ICA1	1.02743
PCDH1	1.02695
SERPINB8	1.02605
TMEM158	1.02299
NPNT	1.02121
MOCS1	1.02121
GNB4	1.01986
TIMP2	1.01479
MIR611	1.01467
MIR5188	1.01467
SNORA55	1.01467
SNORD24	1.01467
ZNF503	1.0132
IQGAP2	1.00924
GREB1L	1.0064
NPBWR1	1.0064
STK33	1.00495
ZNF697	1.00317
CTSB	1.00236
